# Supplementary material for: Lentivirus Susceptibility in Brazilian and US Sheep with TMEM154 Mutations
Source: Genes (Basel). 2022 Dec 26;14(1):70. doi: 10.3390/genes14010070 (PMC9858560; doi:10.3390/genes14010070)
Supplement: Supplementary file 1 [file genes-14-00070-s001.zip]

Archive with 1 entries (1 files):
- genes-2045873-supplementary.xlsx
