# Supplementary material for: Lentivirus Susceptibility in Brazilian and US Sheep with TMEM154 Mutations
Source: Genes (Basel). 2022 Dec 26;14(1):70. doi: 10.3390/genes14010070 (PMC9858560; doi:10.3390/genes14010070)
Supplement: Supplementary file 1 [file genes-14-00070-s001.zip › genes-2045873-supplementary.xlsx]

## Sheet: Table S1
Table S1
Methodology	SNP	Sequence	Reference
KASP™ technology (LGC, Hoddesdon, UK)	OAR17_5388531 - rs414338245	ATGGAAGAGCTTGATAAGTGGATGAACAGCATGAATCGAAACGGTACGTGGTGTGGAATA[T/C]GGAAGGTGGTTTTCTCTGTGCTCTGGTAAGAGGAGGCTGCTCCCTCTTCGTAACTATGCG	Sheep Illumina 50K
	TMEM154_N70I - rs427737740	CCTGGATGAAGAGTCAGAGGCCCTAAGCACACTTGCTTCAGTGACCACAGAACCTTACATCACCAGTATAA[A/T]TTCTACCCTTWTTGACGAAGACACAGACCAGTTAGagtttataTTAATGGTGTTGATCCCAGTGATTT	Heaton et al 2013
	TMEM154_I102T	AGACCAGTTAgagttaTATTAATGGTGTTGATCCCAGTGATTTTACTCTCTCTCCTGCTTCTATCAGCGA[T/C]ACTCCTTATAATATACCATAAAAGAAAAAGGAATAAACAAGGTAAATATTTTGCCTGTTCTCATTTCTA	Heaton et al 2014
	TMEM154_A13V	AGCGGGACTGACACCGCGYGCAGCAGCATCGCSATGCCGGGGCGCGCGCCCCCCGAGGCTCCGCGCGCCG[C/T]CCWTTTCCTCGCCGCGGTCCTCGCGTCCCTTCCCAYCCGCCCGGCGCAGGGTAAGCACCCCTCGGCTTT	Heaton et al 2015
	TMEM154_T25I	CGGGGCGCGCGCCCCCCGAGGCTCCGCGCGCCGYCCWTTTCCTCGCCGCGGTCCTCGCGTCCCTTCCCA[C/T]CCGCCCGGCGCAGGGTAAGCACCCCTCGGCTTTCCACTCCCGGCGAGGAGGATGAGGAAGGCTTGTCTGG	Heaton et al 2016
	TMEM154_E35K - rs408593969	ATACCGTACTAGTTTCGTCTCCATGACAAGTCTCAATTTTGTATGTGTTYCCACAGGASAGGAGRACACA[G/A]AACTGTCAGGAGACGTGCCCCCAGGCAYGGAAGGCCTGGATGAAGAGTCAGAGGCCCTAAGCACACTTGC	Heaton et al 2013
Fluidigm EP1™ system	ZNF389_ss748775100	CGAATGGATCTTCAAGGCTTA/CAGCTTTTCCATGCAGAGTC	White et al 2014
	TMEM154_E35K - rs408593969	ATACCGTACTAGTTTCGTCTCCATGACAAGTCTCAATTTTGTATGTGTTYCCACAGGASAGGAGRACACA[G/A]AACTGTCAGGAGACGTGCCCCCAGGCAYGGAAGGCCTGGATGAAGAGTCAGAGGCCCTAAGCACACTTGC	Heaton et al 2013
	OAR17_5388531 - rs414338245	ATGGAAGAGCTTGATAAGTGGATGAACAGCATGAATCGAAACGGTACGTGGTGTGGAATA[T/C]GGAAGGTGGTTTTCTCTGTGCTCTGGTAAGAGGAGGCTGCTCCCTCTTCGTAACTATGCG	Sheep Illumina 50K
	TMEM154_N70I - rs427737740	CCTGGATGAAGAGTCAGAGGCCCTAAGCACACTTGCTTCAGTGACCACAGAACCTTACATCACCAGTATAA[A/T]TTCTACCCTTWTTGACGAAGACACAGACCAGTTAGAGTTTATATTAATGGTGTTGATCCCAGTGATTT	Heaton et al 2013
	TMEM154_I102T	AGACCAGTTAGAGTTATATTAATGGTGTTGATCCCAGTGATTTTACTCTCTCTCCTGCTTCTATCAGCGA[T/C]ACTCCTTATAATATACCATAAAAGAAAAAGGAATAAACAAGGTAAATATTTTGCCTGTTCTCATTTCTA	Heaton et al 2013
	TMEM154_T25I	CGGGGCGCGCGCCCCCCGAGGCTCCGCGCGCCGYCCWTTTCCTCGCCGCGGTCCTCGCGTCCCTTCCCA[C/T]CCGCCCGGCGCAGGGTAAGCACCCCTCGGCTTTCCACTCCCGGCGAGGAGGATGAGGAAGGCTTGTCTGG	Heaton et al 2013
	TMEM154_L14H	TCTGACAGGCTCCTAYAGAATTACATCACTTCCTAAAAAACAGGCGAACACCTCTCCTTCAAGKTAGCACCGACCCAAACAAGCAGGAAWCASGMAATGTTCGCGTTTCAGCGGGACTGACACCGCGYGCAGCAGCATCGCSATGCCGGGGCGCGCGCCCCCCGAGGCTCCGCGCGCCGCCC[A/T]TTTCCTCGCCGCGGTCCTCGCGTCCCTTCCCAYCCGCCCGGCGCAGGGTAAGCACCCCTCGGCTTTCCACTCCCGGCGAGGAGGATGAGGAAGGCTTGTCTGGTACCCGAGGCTACAGATCTCTGCCGGGGAGCGTAACACTTAGAAAAAAACYAAGCCTTACTGTGAAAAAAGTGGAGGAAAGTCTAGCTGTCTTTTTGTGAGGGGGAGGA…	Heaton et al 2013
	TMEM154_A13V-Fl2	TCTGACAGGCTCCTAYAGAATTACATCACTTCCTAAAAAACAGGCGAACACCTCTCCTTCAAGKTAGCACCGACCCAAACAAGCAGGAAWCASGMAATGTTCGCGTTTCAGCGGGACTGACACCGCGYGCAGCAGCATCGCSATGCCGGGGCGCGCGCCCCCCGAGGCTCCGCGCGCCG[C/T]CCWTTTCCTCGCCGCGGTCCTCGCGTCCCTTCCCAYCCGCCCGGCGCAGGGTAAGCACCCCTCGGCTTTCCACTCCCGGCGAGGAGGATGAGGAAGGCTTGTCTGGTACCCGAGGCTACAGATCTCTGCCGGGGAGCGTAACACTTAGAAAAAAACYAAGCCTTACTGTGAAAAAAGTGGAGGAAAGTCTAGCTGTCTTTTTGTGAGGGGGAGGA…	Heaton et al 2013
	TMEM154_E31Q_v2	CAGTGGATCAAGTTTCTCGCTGGATGCATGGAGGGTAAGTTTCAGATCATTGAAAACATACCGTACTAGTTTCGTCTCCATGACAAGTCTCAATTTTGTATGTGTTCCCACAGGA[C/G]AGGAGGACACAGAACTGTCAGGAGACGTGCCCCCAGGCACGGAAGGCCTGGATGAAGAGTCAGAGGCCCTAAGCACACTTGCTTCAGTGACCACAGAACCTTACATCACCAGTATAAWTTCTAC	Heaton et al 2013
	TMEM154_D33N - rs429882112	CAGTGGATCAAGTTTCTCGCTGGATGCATGGAGGGTAAGTTTCAGATCATTGAAAACATACCGTACTAGTTTCGTCTCCATGACAAGTCTCAATTTTGTATGTGTTCCCACAGGAGAGGAGGACACA[A/G]AACTGTCAGGAGACGTGCCCCCAGGCACGGAAGGCCTGGATGAAGAGTCAGAGGCCCTAAGCACACTTGCTTCAGTGACCACAGAACCTTACATCACCAGTATAAWTTCTAC	Heaton et al 2013
	TMEM154_E84Y	GRACACARAACTGTCAGGAGACGTGCCCCCAGGCAYGGAAGGCCTGGATGAAGAGTCAGAGGCCCTAAGCACACTTGCTTCAGTGACCACAGAACCTTACATCACCAGTATAAATTCTACCCTTATTGACGAAGACACAGACCAG[TTAGAGT/-]TTATATTAATGGTGTTGATCCCAGTGATTTTACTCTCTCTCCTGCTTCTATCAGCGATACTCCTTATAATATACCATAAAAGAAAAAGGAATAAACAAGGTAAATATTTTGCCTGTTCTCATTTCTAGACAACTGCTCCATGTGTTCA	Heaton et al 2013
	TMEM154_I74F - rs410216979	CCGTACTAGTTTCGTCTCCATGACAAGTCTCAATTTTGTATGTGTTYCCACAGGAGAGGAGRACACARAACTGTCAGGAGACGTGCCCCCAGGCAYGGAAGGCCTGGATGAAGAGTCAGAGGCCCTAAGCACACTTGCTTCAGTGACCACAGAACCTTACATCACCAGTATAAWTTCTACCCTT[A/T]TTGACGAAGACACAGACCAGTTAGAGTTTATATTAATGGTGTTGATCCCAGTGATTTTACTCTCTCTCCTGCTTCTATCAGCGATACTCCTTATAATATACCATAAAAGAAAAAGGAATAAACAAGGTAAATATTTTGCCTGTTCTCATTTCTAGACAACTGCTCCATGTGTTCA	Heaton et al 2013
	TMEM154_T44M - rs420489630	CTTGAGCTCCATTTATGTTCAATCAATACTCTGTGTCATGCTGAACTGGAAGACCAAATCCAGTGGATCAAGTTTCTCGCTGGATGCATGGAGGGTAAGTTTCAGATCATTGAAAACATACCGTACTAGTTTCGTCTCCATGACAAGTCTCAATTTTGTATGTGTTYCCACAGGAGAGGAGRACACARAACTGTCAGGAGACGTGCCCCCAGGCA[C/T]GGAAGGCCTGGATGAAGAGTCAGAGGCCCTAAGCACACTTGCTTCAGTGACCACAGAACCTTACATCACCAGTATAAWTTCTACCCTTATTGACGAAGACACAGACCAGTTAGAGTTTATATTAATGGTGTTGATCCCAGTGATTTTACTCTCTCTCCTGCTTCTATCAGCGATACTCC…	Heaton et al 2013

## Sheet: Table S2
Table S2
		OAR17_5388531.1
Sample ID	Breed	Illumina Ovine SNP50	Fluidigm	Illumina Ovine 600K
45	Santa Inês	G_G	C_C	x
OBN011	Barriga Negra	A_G	T_C	x
OBN013	Barriga Negra	A_A	T_T	x
OBN015	Barriga Negra	G_G	C_C	x
OBN025	Barriga Negra	A_A	T_T	x
OBN036	Barriga Negra	A_G	T_C	x
OBN040	Barriga Negra	G_G	C_C	x
OBN050	Barriga Negra	G_G	C_C	x
OBN068	Barriga Negra	A_A	T_T	x
OBN070	Barriga Negra	A_G	T_C	x
OMN229	Morada Nova	G_G	C_C	x
OPT028	Pantaneiro	A_G	T_C	x
OPT040	Pantaneiro	G_G	C_C	x
OPT078	Pantaneiro	A_G	T_C	x
OSI1113	Santa Inês	x	C_C	C_C
OSI1114	Santa Inês	x	T_C	T_C
OSI1120	Santa Inês	x	C_C	C_C
OSI1121	Santa Inês	x	T_C	T_C
OSI1123	Santa Inês	x	T_C	T_C
OSI1124	Santa Inês	x	T_C	T_C
OSI1192	Santa Inês	x	C_C	C_C

## Sheet: Table S3
Table S3
		OAR17_5388531.1
Samples ID	Breed	Illumina Ovine SNP50	KASP	Illumina Ovine 600K
5	Santa Inês	G_G	C_C	x
7068	Santa Inês	G_G	C_C	x
7156	Santa Inês	G_G	C_C	x
7459	Santa Inês	G_G	C_C	x
7476	Santa Inês	G_G	C_C	x
14	Santa Inês	A_G	C_T	x
42	Santa Inês	A_G	C_T	x
271	Santa Inês	x	C_C	C_C
6350	Santa Inês	x	C_C	C_C
6467	Santa Inês	x	C_C	C_C
6538	Santa Inês	x	C_T	T_C
6539	Santa Inês	x	C_T	T_C
6626	Santa Inês	x	C_C	C_C
6627	Santa Inês	x	C_C	C_C
6919	Santa Inês	x	C_C	C_C
6986	Santa Inês	x	C_C	C_C
7003	Santa Inês	x	C_C	C_C
7040	Santa Inês	x	C_C	C_C
7069	Santa Inês	x	C_C	C_C
7195	Santa Inês	x	C_C	C_C
7305	Santa Inês	x	C_C	C_C

## Sheet: Table S4
Table S4
		TMEM154_E35K
Samples ID	Breed	Fluidigm	Illumina Ovine 600K
OMN6916	Morada Nova	G_G	G_G
OMN8387	Morada Nova	A_A	A_A
OMN8389	Morada Nova	G_G	G_G
SMN_RBM04	Morada Nova	G_G	G_G
SMN_JWR01	Morada Nova	G_G	G_G
SMN_JPFO103	Morada Nova	G_G	G_G
SMN_JLM05	Morada Nova	G_G	G_G
SMN_JLM33	Morada Nova	G_G	G_G
SMN_JDGF_78	Morada Nova	G_G	G_G
SMN_JCG0257	Morada Nova	G_G	G_G

## Sheet: Table S5
Table S5
			KASP					Fluidigm
Samples ID	Breed	TMEM154_E35K		TMEM154_N70I		TMEM154_I102T		TMEM154_E35K		TMEM154_N70I		TMEM154_I102T
2	Santa Inês	3	3	1	1	4	4	3	3	1	1	0	0
8	Santa Inês	3	3	4	1	4	4	3	3	4	1	4	4
15	Santa Inês	1	3	1	1	4	4	1	3	1	1	4	4
18	Santa Inês	3	3	4	1	4	4	3	3	4	1	4	4
50	Santa Inês	3	3	4	4	4	4	3	3	4	4	4	4
66	Santa Inês	3	3	1	1	4	4	3	3	1	1	4	4
144	Santa Inês	3	3	1	1	4	4	3	3	1	1	4	4
168	Santa Inês	3	3	1	1	4	4	3	3	1	1	4	4
172	Santa Inês	3	3	4	1	4	4	3	3	4	1	4	4
174	Santa Inês	0	0	1	1	4	4	3	3	1	1	4	4
177	Santa Inês	3	3	4	1	4	4	3	3	4	1	4	4
181	Santa Inês	3	3	1	1	4	4	3	3	1	1	4	4
271	Santa Inês	0	0	1	1	4	4	1	3	1	1	4	4
4865	Santa Inês	3	3	4	1	4	4	3	3	4	1	4	4
5696	Santa Inês	1	3	4	1	4	4	1	3	4	1	4	4
6205	Santa Inês	3	3	4	1	4	4	3	3	4	1	4	4
6223	Santa Inês	1	3	1	1	4	4	0	0	1	1	0	0
6287	Santa Inês	1	3	1	1	4	4	1	3	1	1	4	4
6300	Santa Inês	3	3	1	1	4	4	3	3	1	1	4	4
6494	Santa Inês	1	3	1	1	4	4	1	3	1	1	4	4
6505	Santa Inês	1	1	0	0	4	4	1	1	4	1	4	4
6533	Santa Inês	3	3	4	1	4	4	3	3	4	1	4	4
6591	Santa Inês	1	3	4	1	4	4	1	3	4	1	4	4
6632	Santa Inês	1	3	1	1	4	4	1	3	1	1	4	4
7003	Santa Inês	3	3	4	1	4	4	3	3	4	1	4	4
7040	Santa Inês	3	3	4	1	4	4	3	3	4	1	4	4
7195	Santa Inês	3	3	1	1	4	4	3	3	1	1	4	4

## Sheet: Table S6
Table S6
Allele Frequencies by Populations - Santa Ines
Locus	Allele	BBGA	CNPC	EBDA-BA	CPAMN	CPATC	GAASA-GO	UnB-DF
TMEM154_A13V-Fl2	C	1	0.98214	1	1	1	1	1
	T	0	0.01786	0	0	0	0	0
TMEM154_E31Q_v2	C	0	0	0	0.03571	0	0	0
	G	1	1	1	0.96429	1	1	1
TMEM154_D33N	A	0.07143	0.33051	0.25	0.13333	0.18644	0.13636	0.44444
	G	0.92857	0.66949	0.75	0.86667	0.81356	0.86364	0.55556
TMEM154_E35K	A	0.06667	0.2839	0.25	0.13333	0.16964	0.13636	0.44444
	G	0.93333	0.7161	0.75	0.86667	0.83036	0.86364	0.55556
TMEM154_T44M	C	1	1	1	1	1	1	1
TMEM154_N70I	A	0.76667	0.67105	0.25	0.36667	0.60714	0.61111	0.55556
	T	0.23333	0.32895	0.75	0.63333	0.39286	0.38889	0.44444
TMEM154_I74F	A	1	0.98291	0.5	0.13333	0.62069	0.4375	0.22
	T	0	0.01709	0.5	0.86667	0.37931	0.5625	0.78
TMEM154_I102T	T	1	1	1	1	1	1	1
OAR17_5388531	C	0.93333	0.7161	0.75	0.85714	0.82203	0.86364	0.59259
	T	0.06667	0.2839	0.25	0.14286	0.17797	0.13636	0.40741
TMEM154_E84Y	A	1	1	1	1	1	1	1
Legend:
Breed	Population	Location	Sampled sheep (n)
Santa Inês	Brazilian Animal Germplasm Biobank (BBGA)	Embrapa Recursos Genéticos e Biotecnologia, Brasília-DF, Brazil	15
	Embrapa Caprinos e Ovinos (CNPC)	Embrapa Caprinos e Ovinos, Sobral-CE, Brazil	118
	Empresa Baiana de Desenvolvimento Agrícola (EBDA)	Empresa Bahiana de Desenvolvimento Agrícola, Salvador-BA, Brazil	2
	Embrapa Meio-Norte (CPAMN)	Embrapa Meio-Norte, Teresina-PI, Brazil	15
	Embrapa Tabuleiros Costeiros (CPATC)	Embrapa Tabuleiros Costeiros, Aracaju-SE, Brazil	59
	Gaasa e Alimentos Ltda (GAASA)	GAASA Alimentos, Inhumas-GO, Brazil	11
	Universidade de Brasília (UnB-DF)	Universidade de Brasília, Brasília-DF, Brazil	27
